# Supplementary material for: Integrated Analysis of Multiple Microarray Studies to Identify Novel Gene Signatures in Ulcerative Colitis
Source: Front Genet. 2021 Jul 9;12:697514. doi: 10.3389/fgene.2021.697514 (PMC8299473; doi:10.3389/fgene.2021.697514)
Supplement: Supplementary file 2 [file Table_2.xlsx]

## Sheet: Sheet1
Supplementary Table 2 The results for RRA analysis
Name	Pvalue	adjPvalue	logFC
DUOX2	6.09288e-23	1.65617e-18	4.43879
SLC6A14	6.09288e-23	1.65617e-18	5.19796
MMP3	2.32425e-22	6.31778e-18	4.56117
REG1A	3.89944e-21	1.05995e-16	4.42908
REG1B	7.17997e-20	1.95166e-15	3.97863
TNIP3	1.69438e-19	4.60566e-15	3.67538
DUOXA2	5.05939e-19	1.37524e-14	3.66305
TCN1	1.68655e-18	4.58438e-14	3.22409
CXCL1	2.20206e-18	5.98565e-14	3.30184
IDO1	3.63164e-18	9.87153e-14	3.33009
LCN2	4.59518e-18	1.24906e-13	3.15904
S100A8	4.59518e-18	1.24906e-13	3.6448
MMP1	7.16821e-18	1.94846e-13	3.51091
CHI3L1	1.0844e-17	2.94762e-13	3.19952
IL1B	2.29793e-17	6.24623e-13	3.11619
MMP12	2.73446e-17	7.4328e-13	2.66663
SERPINA3	7.06587e-17	1.92065e-12	2.76475
PI3	1.60343e-16	4.35844e-12	2.70586
VNN1	1.60343e-16	4.35844e-12	3.22532
DMBT1	2.32425e-16	6.31778e-12	2.58379
CDH3	2.32425e-16	6.31778e-12	2.59113
REG4	3.68829e-16	1.00255e-11	2.68245
CXCL10	4.11755e-16	1.11923e-11	2.29964
S100A12	5.10166e-16	1.38673e-11	2.25854
TIMP1	6.94017e-16	1.88648e-11	2.54501
SELP	1.12187e-15	3.04947e-11	2.17817
MMP7	1.90552e-15	5.17958e-11	2.76345
CD55	1.90552e-15	5.17958e-11	2.17346
CXCL11	1.90552e-15	5.17958e-11	2.28888
AQP9	6.01802e-15	1.63582e-10	2.84946
MMP9	6.45028e-15	1.75331e-10	2.11418
REG3A	1.09346e-14	2.97225e-10	2.87901
MMP10	1.40047e-14	3.80676e-10	2.69687
TNFAIP6	1.77618e-14	4.828e-10	1.95604
C4BPB	2.49472e-14	6.78115e-10	2.25875
SELL	2.63523e-14	7.16309e-10	2.06873
SERPINB7	2.9361e-14	7.98091e-10	2.24717
S100A9	3.62419e-14	9.85127e-10	2.28489
PDZK1IP1	4.2242e-14	1.14822e-09	1.86693
S100P	6.54218e-14	1.7783e-09	1.79462
DEFA5	9.00462e-14	2.44764e-09	2.75875
SERPINB5	1.38252e-13	3.75796e-09	2.46663
COL6A3	1.56327e-13	4.24927e-09	1.91862
WARS	1.62772e-13	4.42448e-09	1.84524
LAX1	1.76329e-13	4.79298e-09	1.71748
KYNU	1.90815e-13	5.18672e-09	2.4733
PCSK1	1.90815e-13	5.18672e-09	1.76918
LPCAT1	2.40351e-13	6.53322e-09	1.81626
CXCL13	2.59071e-13	7.04206e-09	2.07442
CFI	3.00169e-13	8.15921e-09	1.92144
CXCL9	3.11251e-13	8.46044e-09	2.26572
APOL1	3.22672e-13	8.77088e-09	1.85009
PLEK	3.71911e-13	1.01093e-08	1.94916
CTSK	4.27259e-13	1.16138e-08	1.73271
C4BPA	4.42119e-13	1.20177e-08	2.19153
IL13RA2	4.57407e-13	1.24332e-08	2.12409
IGHM	4.73133e-13	1.28607e-08	1.6534
PLAU	5.58688e-13	1.51863e-08	1.91783
CCL18	6.15943e-13	1.67426e-08	2.00654
SLC7A5	6.56765e-13	1.78522e-08	1.61553
COL4A1	6.99817e-13	1.90224e-08	1.65534
SELE	7.93e-13	2.15553e-08	1.86771
IL33	1.10404e-12	3.00101e-08	1.63913
SERPINB3	1.31268e-12	3.56812e-08	2.42887
VNN2	1.31268e-12	3.56812e-08	1.84879
CXCR2	1.42871e-12	3.88353e-08	1.77011
CD274	1.42871e-12	3.88353e-08	1.6193
IL7R	1.73307e-12	4.71083e-08	1.83001
NCF2	2.03525e-12	5.53222e-08	1.71755
OLFM4	2.44207e-12	6.63803e-08	1.99628
COL1A2	2.57001e-12	6.9858e-08	1.56262
SPP1	2.77236e-12	7.53584e-08	1.83793
THY1	2.84269e-12	7.72701e-08	1.50756
C3	3.21706e-12	8.74462e-08	2.02444
TRIB2	3.29665e-12	8.96097e-08	1.58847
CD79A	3.29665e-12	8.96097e-08	1.66887
NOS2	3.54535e-12	9.63697e-08	2.40115
COL15A1	4.187e-12	1.13811e-07	1.52537
FCRL5	5.2693e-12	1.4323e-07	1.53087
CCL20	5.63607e-12	1.532e-07	1.85646
GBP5	7.16821e-12	1.94846e-07	1.62626
GREM1	7.64155e-12	2.07713e-07	1.98341
GJA1	1.02094e-11	2.77513e-07	1.59652
KLK10	1.06289e-11	2.88916e-07	1.66743
PHLDA1	1.15111e-11	3.12896e-07	1.65685
ITGA5	1.32018e-11	3.58851e-07	1.72399
BGN	1.37211e-11	3.72968e-07	1.62815
TNC	1.42859e-11	3.8832e-07	2.06412
PLA2G2A	1.6274e-11	4.42359e-07	1.5572
TRIM22	1.65805e-11	4.50692e-07	1.57794
SLC7A11	1.81865e-11	4.94346e-07	1.66917
PROK2	1.85228e-11	5.03486e-07	2.04466
MNDA	2.02828e-11	5.51327e-07	1.60144
PFKFB3	2.02828e-11	5.51327e-07	1.63404
WNT5A	2.10248e-11	5.71496e-07	1.52514
BCL2A1	2.17892e-11	5.92275e-07	1.80236
DAPP1	2.33878e-11	6.35727e-07	1.61941
CHI3L2	2.55223e-11	6.93746e-07	1.53236
CCL2	2.64203e-11	7.18157e-07	1.78606
RGS5	2.87813e-11	7.82334e-07	1.57552
DEFA6	3.5756e-11	9.7192e-07	2.4289
TREM1	3.5756e-11	9.7192e-07	1.57729
STEAP4	3.81657e-11	1.03742e-06	1.83198
ABCA12	4.26081e-11	1.15817e-06	2.3507
CSF3R	4.62214e-11	1.25639e-06	1.6685
IL1RN	4.76925e-11	1.29638e-06	1.92931
PIM2	6.46772e-11	1.75805e-06	1.77548
HLA-DRA	6.86157e-11	1.86511e-06	1.51856
CYR61	7.59891e-11	2.06554e-06	1.64244
PTGS2	7.8213e-11	2.12599e-06	2.16337
LAMP3	8.64287e-11	2.3493e-06	1.6603
CXCL2	1.00549e-10	2.73313e-06	1.67991
CXCL3	1.46537e-10	3.98318e-06	1.85032
STC1	1.60218e-10	4.35505e-06	1.62729
GZMK	1.60343e-10	4.35844e-06	1.50896
SLC2A3	1.65776e-10	4.50611e-06	1.59326
C2	2.03384e-10	5.52837e-06	1.60644
CXCL6	2.52645e-10	6.86739e-06	1.92995
SPINK4	2.84057e-10	7.72125e-06	1.99726
MXRA5	2.97501e-10	8.08669e-06	1.65426
VSIG1	5.43247e-10	1.47666e-05	2.27311
SLCO1B3	5.97209e-10	1.62333e-05	1.89458
MS4A1	6.02349e-10	1.63731e-05	1.60175
CXCL8	6.16314e-10	1.67526e-05	1.77966
IGFBP5	6.97523e-10	1.89601e-05	1.63229
CFB	8.12731e-10	2.20917e-05	1.56487
OSMR	1.61931e-09	4.40162e-05	1.77995
IRAK3	1.87798e-09	5.10473e-05	1.56937
SOCS3	6.24018e-09	0.00016962	1.56261
TGM2	1.33393e-08	0.000362588	1.51859
HCAR3	2.76578e-08	0.000751794	1.52091
FCGR3B	6.35059e-08	0.00172622	1.64412
AQP8	1.48752e-26	4.04338e-22	-5.0058
HMGCS2	6.94017e-22	1.88648e-17	-3.85378
PCK1	3.89944e-21	1.05995e-16	-3.35665
SLC26A2	7.90529e-21	2.14882e-16	-3.54484
ABCG2	1.48752e-20	4.04338e-16	-3.40836
CLDN8	4.44171e-20	1.20735e-15	-3.41592
UGT2A3	3.59051e-19	9.75973e-15	-3.0647
SLC30A10	9.52013e-19	2.58776e-14	-2.69398
CWH43	3.63164e-18	9.87153e-14	-2.58256
APOBEC3B	4.59518e-18	1.24906e-13	-2.43804
MT1M	7.16821e-18	1.94846e-13	-2.56905
CHP2	8.84812e-18	2.40509e-13	-2.518
TRPM6	1.0844e-17	2.94762e-13	-2.49369
GUCA2B	2.29793e-17	6.24623e-13	-2.58615
ADH1C	2.73446e-17	7.4328e-13	-2.46268
MEP1B	2.73446e-17	7.4328e-13	-2.85922
ACSF2	3.81657e-17	1.03742e-12	-2.2214
DHRS11	1.2352e-16	3.35753e-12	-1.99203
GUCA2A	2.05892e-16	5.59655e-12	-2.58343
ABCB1	2.94092e-16	7.994e-12	-2.27122
TRHDE	1.90552e-15	5.17958e-11	-1.8409
SGK2	2.86645e-15	7.79158e-11	-1.8308
SLC16A9	3.10032e-15	8.4273e-11	-2.01447
DPP10	3.34989e-15	9.10567e-11	-1.81567
BEST2	5.61017e-15	1.52496e-10	-1.9661
HSD17B2	6.45028e-15	1.75331e-10	-1.72346
MS4A12	7.3927e-15	2.00948e-10	-2.11608
SLC38A4	7.3927e-15	2.00948e-10	-2.17701
TMEM56	9.01965e-15	2.45172e-10	-1.77744
VLDLR	1.0262e-14	2.7894e-10	-1.74849
SELENBP1	1.31771e-14	3.58179e-10	-1.67216
TUBAL3	1.77618e-14	4.828e-10	-1.71657
MEP1A	2.36051e-14	6.41633e-10	-1.74283
PKIB	2.49472e-14	6.78115e-10	-1.71598
SLC16A1	2.78228e-14	7.56279e-10	-1.77892
GBA3	2.78228e-14	7.56279e-10	-2.18703
LRRC19	4.66847e-14	1.26898e-09	-1.71361
ENTPD5	4.90481e-14	1.33322e-09	-1.7058
TMEM37	6.8549e-14	1.8633e-09	-1.54313
PBLD	7.17997e-14	1.95166e-09	-1.72654
RUNDC3B	8.23328e-14	2.23797e-09	-1.67
PIGZ	8.61175e-14	2.34085e-09	-1.55485
SLC22A5	9.00462e-14	2.44764e-09	-1.70199
PAQR5	1.02739e-13	2.79266e-09	-1.64121
MIER3	1.21953e-13	3.31493e-09	-1.54127
CNTN3	1.27198e-13	3.45749e-09	-1.79426
B4GALNT2	1.44072e-13	3.91617e-09	-2.18737
PADI2	1.56327e-13	4.24927e-09	-2.09548
HEPACAM2	1.90815e-13	5.18672e-09	-1.76079
VIPR1	2.31422e-13	6.29052e-09	-1.54685
CDHR1	2.31422e-13	6.29052e-09	-1.62391
PDE6A	3.3444e-13	9.09075e-09	-1.79951
MT1F	3.71911e-13	1.01093e-08	-1.55022
RHOU	4.27259e-13	1.16138e-08	-1.54607
SLC4A4	4.27259e-13	1.16138e-08	-1.50309
SLC17A4	5.05939e-13	1.37524e-08	-1.98744
PTPRR	5.96339e-13	1.62097e-08	-1.56745
CKB	5.96339e-13	1.62097e-08	-1.51657
PHLPP2	7.68788e-13	2.08972e-08	-1.75638
CYP2B6	8.35732e-13	2.27169e-08	-2.19706
CA1	1.31268e-12	3.56812e-08	-2.04242
WDR78	1.42871e-12	3.88353e-08	-1.56474
CAPN13	1.98204e-12	5.38759e-08	-1.53309
PRKG2	3.06267e-12	8.32495e-08	-1.88986
TMEM63C	3.78635e-12	1.02921e-07	-1.66997
BEST4	1.04174e-11	2.83166e-07	-1.58853
PPARGC1A	1.22121e-11	3.3195e-07	-1.50972
CD177	1.5675e-11	4.26077e-07	-1.79094
SLC23A1	1.95628e-11	5.31756e-07	-1.51438
HSD3B2	4.26081e-11	1.15817e-06	-1.89613
NPY1R	3.73953e-10	1.01648e-05	-1.61162
DEFB1	6.40314e-10	1.7405e-05	-1.67118
BMP3	9.38942e-10	2.55223e-05	-1.8039
TMIGD1	3.05717e-09	8.31e-05	-1.60324
OTOP2	7.94547e-09	0.000215974	-1.60915
CYP2B7P	3.47942e-08	0.000945777	-1.50671
