# Supplementary material for: Integrated Analysis of Multiple Microarray Studies to Identify Novel Gene Signatures in Ulcerative Colitis
Source: Front Genet. 2021 Jul 9;12:697514. doi: 10.3389/fgene.2021.697514 (PMC8299473; doi:10.3389/fgene.2021.697514)
Supplement: Supplementary file 4 [file Data_Sheet_1.CSV]

Supplementary Table 4 Cytohubba App Results
node_name	MCC	DMNC	MNC	Degree	EPC	BottleNeck	EcCentricity	Closeness	Radiality	Betweenness	Stress	ClusteringCoefficient
MMP9	8.78E+10	0.46273	53	55	32.532	26	0.19101	102.31667	6.67409	4056.66459	31868	0.26667
IL1B	9.40E+10	0.52644	50	51	31.73	11	0.19101	100.51667	6.65149	2467.92347	22500	0.31922
CXCL8	1.00E+11	0.53527	51	51	32.231	14	0.19101	100.76667	6.66279	2071.05828	19870	0.33569
CCL2	9.40E+10	0.56327	47	47	31.709	5	0.19101	98.51667	6.62323	1353.24927	14216	0.36263
CXCL1	1.00E+11	0.64891	42	42	31.393	4	0.19101	96.1	6.61193	1439.81994	13916	0.43322
CXCL10	1.00E+11	0.67233	38	38	30.109	11	0.19101	91.18333	6.465	733.0672	7888	0.46373
CCL20	1.00E+11	0.64277	35	35	29.188	2	0.19101	90.18333	6.465	704.70801	7472	0.45546
PTGS2	4.12E+08	0.52418	35	35	28.423	21	0.19101	91.6	6.53846	2353.46359	18714	0.37143
CXCL9	9.98E+10	0.6632	33	33	28.979	2	0.19101	87.86667	6.38588	626.97319	6886	0.47917
CXCL2	1.00E+11	0.78168	32	32	28.997	1	0.15918	87.98333	6.40848	210.16548	4194	0.57056
C3	1.25E+10	0.53723	28	32	24.503	7	0.15918	84.78333	6.25025	2161.91878	17740	0.31855
TIMP1	2.07E+08	0.60491	32	32	27.539	1	0.19101	87.6	6.40848	555.8653	6432	0.44153
SPP1	1.20E+08	0.53642	31	31	26.909	9	0.19101	89.01667	6.4763	1043.54082	9184	0.3957
CXCR2	9.98E+10	0.70204	29	29	27.321	3	0.15918	85.9	6.36892	375.13995	4464	0.52956
SELL	8.00E+07	0.4277	27	27	24.538	4	0.19101	83.95	6.31241	1157.58797	12088	0.33048
IL1RN	2.08E+08	0.64868	26	26	26.585	1	0.15918	83.06667	6.30111	259.75022	3222	0.50769
MMP3	3.23E+08	0.7072	24	24	23.896	1	0.19101	81.93333	6.30111	206.04975	2892	0.56884
LCN2	895110	0.54262	21	23	22.084	7	0.15918	83	6.32372	1146.93318	10250	0.37945
CXCL11	9.97E+10	0.8329	23	23	24.958	1	0.19101	81.45	6.27285	120.72297	1984	0.67984
MMP1	3.70E+08	0.79416	23	23	25.961	1	0.19101	81.01667	6.27851	93.73324	1554	0.64822
MMP7	8.36E+07	0.70009	20	22	21.271	1	0.19101	82.23333	6.35197	836.19208	10760	0.49784
CCL18	8.72E+10	0.74922	20	20	23.147	2	0.19101	77.7	6.16548	145.47779	1496	0.64211
CXCL13	9.97E+10	0.93959	20	20	22.479	1	0.15918	79.75	6.2333	43.45092	1150	0.80526
CXCL3	9.98E+10	0.96416	20	20	24.521	1	0.15918	79.9	6.2559	55.9646	1362	0.82632
TREM1	3641334	0.57113	20	20	22.103	1	0.15918	79.65	6.25025	367.49691	5294	0.48947
THY1	342	0.26407	20	20	16.049	5	0.19101	80.58333	6.28416	991.36249	5656	0.22632
PLAU	7.99E+07	0.71794	16	19	20.619	6	0.23876	79.33333	6.28981	1705.04489	13032	0.47368
IDO1	611523	0.64643	18	19	21.554	5	0.15918	78.4	6.22199	1247.22735	9826	0.51462
S100A12	13398	0.58966	19	19	18.668	1	0.15918	79.98333	6.27851	188.28569	2456	0.51462
SELE	2.54E+08	0.92557	18	18	22.86	1	0.15918	77.98333	6.21069	14.05068	350	0.82353
CXCL6	9.96E+10	1.02002	17	17	22.912	1	0.15918	77.33333	6.17678	23.11399	724	0.92647
S100A8	9242	0.5262	17	17	17.457	2	0.15918	78.15	6.2446	186.41459	2504	0.47794
SOCS3	766828	0.67567	14	16	18.64	5	0.19101	76.93333	6.21634	499.23565	3364	0.5
CD274	173047	0.68101	15	16	19.343	3	0.15918	76.05	6.16548	257.32855	2130	0.56667
COL1A2	20336	0.51153	16	16	14.655	3	0.15918	74.56667	6.07506	395.37144	4566	0.475
S100A9	10441	0.62092	15	16	16.213	4	0.15918	77.48333	6.22764	424.40113	3552	0.51667
IL33	3635403	0.69819	14	15	18.767	1	0.19101	74.45	6.11462	133.46893	1714	0.59048
NOS2	7741560	0.84459	14	14	20.484	1	0.19101	75.51667	6.18243	15.39444	288	0.82418
PI3	2890	0.63848	10	14	16.186	4	0.15918	76.73333	6.22199	878.88328	6986	0.35165
CHI3L1	45603	0.58756	13	14	17.015	2	0.15918	74.61667	6.11462	421.32488	3114	0.50549
HCAR3	6.23E+09	0.94594	14	14	18.719	1	0.15918	72.76667	6.01855	5.38922	110	0.92308
NPY1R	6.23E+09	0.9963	13	14	18.14	3	0.15918	72.01667	5.97899	668	8112	0.85714
MNDA	2456	0.62782	11	14	12.443	2	0.15918	72.35	6.0016	402.49069	1920	0.43956
FCGR3B	927	0.43429	13	14	11.311	4	0.19101	73.05	6.10332	461.82506	2596	0.37363
MMP12	806520	0.79193	13	13	18.772	1	0.19101	74.45	6.14288	18.16063	324	0.79487
NCF2	2194	0.59388	11	13	13.812	2	0.15918	74.66667	6.13722	354.00682	2980	0.46154
VNN2	1530	0.45983	13	13	12.301	1	0.15918	70.25	5.96204	129.54592	1030	0.46154
PLEK	37	0.29157	8	13	8.937	5	0.15918	68.4	5.84901	1246.22056	11852	0.12821
AQP9	2312	0.57691	11	13	10.828	8	0.15918	71.46667	6.04681	876.95247	5170	0.4359
DEFA6	70	0.27806	12	12	5.489	3	0.15918	65.96667	5.7812	600.08464	6150	0.28788
ITGA5	114	0.36587	12	12	14.223	2	0.19101	73.85	6.12592	205.01264	2230	0.37879
OLFM4	173	0.35633	11	12	10.944	2	0.19101	74.16667	6.15983	1076.89976	7610	0.31818
TNFAIP6	7225	0.62782	11	12	16.118	2	0.19101	74.35	6.17678	407.80302	2994	0.56061
MMP10	3.99E+07	0.84883	12	12	17.912	1	0.19101	74.01667	6.15983	11.51792	110	0.87879
IL7R	2408	0.52686	12	12	16.26	1	0.15918	72.76667	6.05811	97.39949	1124	0.54545
SELP	2177280	0.90737	12	12	19.319	1	0.15918	75.23333	6.18243	13.04227	350	0.93939
CTSK	15242	0.73825	10	12	14.058	1	0.15918	72.7	6.06376	227.25973	1766	0.56061
BGN	10158	0.55613	12	12	13.955	1	0.15918	72.15	6.0355	98.60159	1828	0.57576
ABCG2	33	0.45378	5	12	9.156	9	0.15918	74.9	6.19374	2239.90346	12234	0.19697
WNT5A	5050	0.57279	9	11	14.219	4	0.19101	73.38333	6.13722	1088.33238	8000	0.43636
DEFA5	64	0.31924	10	10	4.849	1	0.15918	64.8	5.76424	429.96545	5298	0.35556
COL4A1	84	0.39905	10	10	10.258	1	0.15918	68.6	5.92248	77.40892	1000	0.44444
CYR61	962	0.53872	10	10	12.689	1	0.15918	70.05	5.96204	40.23053	522	0.6
GJA1	151	0.45346	9	10	12.723	2	0.19101	73.8	6.16548	436.82884	2852	0.42222
PLA2G2A	14	0.2842	4	9	6.389	8	0.15918	71.48333	6.10897	1394.37418	8490	0.16667
GBP5	135	0.43736	8	9	10.495	7	0.15918	68.11667	5.91118	194.36442	1854	0.41667
TMIGD1	26	0.2864	9	9	2.571	4	0.15918	55.73333	5.27259	693.8522	7402	0.33333
GUCA2A	21	0.29157	8	9	2.903	1	0.13644	56.21905	5.28954	238.35427	1590	0.27778
REG3A	57	0.43905	7	8	4.637	5	0.15918	63.61667	5.7699	436.5853	4216	0.42857
CSF3R	253	0.62199	7	8	9.653	1	0.15918	64.4	5.7699	17.75959	122	0.60714
TCN1	192	0.55399	8	8	11.098	1	0.15918	69.53333	6.00725	8.46602	62	0.67857
CD55	32	0.29157	8	8	8.254	3	0.15918	70.06667	6.00725	188.21708	1454	0.35714
BCL2A1	728	0.52483	8	8	13.389	1	0.15918	72.23333	6.13157	117.26886	2010	0.64286
IGFBP5	744	0.58315	8	8	9.314	1	0.15918	65.16667	5.78685	18.77152	170	0.71429
CYP2B6	13	0.32413	5	8	5.385	7	0.19101	68.55	6.00725	1903.53761	12520	0.17857
ABCB1	18	0.33284	6	8	5.152	3	0.15918	65.28333	5.85466	925.39684	5424	0.25
GUCA2B	13	0.28529	6	7	2.27	3	0.15918	51.98333	5.06349	157.08034	1044	0.28571
COL15A1	38	0.40246	7	7	7.253	3	0.15918	65.36667	5.80945	107.9192	1508	0.52381
HLA-DRA	20	0.45378	5	7	8.002	1	0.15918	62.48333	5.66817	39.44821	362	0.33333
TNC	726	0.62199	7	7	8.863	1	0.15918	64.75	5.78685	8.19972	74	0.80952
APOL1	721	0.71324	6	7	8.2	1	0.15918	64.16667	5.76424	42.22718	180	0.71429
REG4	9	0.25931	5	6	2.941	3	0.15918	56.1	5.40257	528.92154	3190	0.26667
IRAK3	49	0.58344	5	6	9.035	2	0.15918	66.43333	5.89422	336.4	2180	0.6
VNN1	26	0.56839	4	6	5.496	2	0.15918	63.56667	5.79815	144.24428	708	0.4
CD79A	10	0.23775	6	6	5.911	1	0.15918	64.68333	5.7925	188.42904	1686	0.33333
SLC2A3	6	0.30779	2	6	3.381	8	0.19101	58.46667	5.56645	1402.7517	8768	0.06667
DUOX2	7	0.30898	3	6	6.765	2	0.15918	67.46667	5.96204	196.9914	1364	0.2
SERPINB3	9	0.46346	3	6	5.928	2	0.15918	63.81667	5.73034	357.81491	2072	0.2
CFI	48	0.52304	6	6	4.345	1	0.13644	57.60238	5.40257	7.16785	68	0.73333
CFB	30	0.42794	6	6	7.434	1	0.15918	65.9	5.83771	52.40289	646	0.6
C2	48	0.52304	6	6	4.427	1	0.13644	57.60238	5.40257	7.16785	68	0.73333
COL6A3	20	0.38039	6	6	5.07	1	0.15918	55.95	5.36301	12.8195	92	0.53333
MS4A12	14	0.47366	4	6	1.863	1	0.15918	52.58333	5.15956	419.60686	1958	0.33333
SLC6A14	5	0.30779	2	5	1.394	3	0.13644	40.88571	4.16495	709.75674	3920	0.1
SLC30A10	6	0.30898	3	5	1.554	2	0.15918	44.31667	4.60009	98.91004	484	0.3
TGM2	14	0.38896	5	5	8.386	1	0.15918	69.26667	6.06376	36.89977	406	0.6
SERPINB5	5	0.30779	2	5	6.738	1	0.19101	63.65	5.8038	25.26745	376	0.2
MEP1A	8	0.25931	5	5	4.115	6	0.15918	66	5.87727	552.30961	5086	0.4
REG1B	48	0.58344	5	5	2.973	1	0.15918	54.93333	5.37431	9.84762	184	0.9
REG1A	25	0.56839	4	5	2.619	1	0.13644	50.18571	5.01828	44.92751	188	0.6
CD177	5	0.30779	2	5	4.486	2	0.19101	63.68333	5.82076	758.2295	3746	0.1
DEFB1	8	0.46346	3	5	8.132	2	0.15918	67.71667	5.99594	140.6473	2986	0.4
BMP3	6	0.30898	3	5	4.517	2	0.15918	64.45	5.80945	356.218	2122	0.2
PROK2	18	0.45378	5	5	7.408	1	0.15918	67.15	5.95073	13.75841	262	0.7
SLC7A5	4	0.30779	2	4	1.407	1	0.15918	44.8	4.634	318.27394	1390	0.16667
MEP1B	6	0.2842	4	4	4.008	1	0.15918	65.93333	5.89987	273.3862	3100	0.5
CNTN3	24	0.56839	4	4	4.235	1	0.15918	58.11667	5.5721	0	0	1
C4BPA	24	0.56839	4	4	3.441	1	0.13644	55.4619	5.3178	0	0	1
C4BPB	24	0.56839	4	4	3.439	1	0.13644	55.4619	5.3178	0	0	1
OTOP2	12	0.47366	4	4	1.465	1	0.13644	44.95952	4.57749	5.87196	36	0.83333
BEST4	7	0.46346	3	4	1.407	2	0.13644	44.14286	4.53228	336	2882	0.5
UGT2A3	4	0.30779	2	4	1.644	4	0.15918	49.91667	5.09175	666	4708	0.16667
SLC16A9	6	0.2842	4	4	1.867	4	0.13644	53.14286	5.29519	427.04998	1950	0.5
SLCO1B3	12	0.47366	4	4	2.71	1	0.15918	56.13333	5.50994	38.54185	248	0.83333
SLC22A5	7	0.46346	3	4	2.39	2	0.13644	54.77619	5.39692	562.73754	2642	0.5
SLC38A4	3	0.30779	2	3	1.478	5	0.15918	45.75	4.75268	472.31024	2670	0.33333
MT1F	3	0.30779	2	3	1.422	3	0.13644	51.43571	5.21608	439.19085	2196	0.33333
SERPINB7	3	0.30779	2	3	5.121	1	0.15918	58.71667	5.59471	1.23042	20	0.33333
SPINK4	4	0.30898	3	3	1.543	1	0.13644	44.50238	4.59444	3.37143	12	0.66667
PDZK1IP1	3	0	1	3	2.367	2	0.13644	55.98571	5.43647	80.49319	1050	0
DMBT1	3	0	1	3	2.322	1	0.13644	53.78571	5.3404	20.60452	118	0
HSD3B2	4	0.30898	3	3	1.385	1	0.13644	39.2381	4.1593	1.33333	4	0.66667
HSD17B2	4	0.30898	3	3	1.272	1	0.13644	39.2381	4.1593	1.33333	4	0.66667
DHRS11	3	0.30779	2	3	1.657	1	0.15918	49.25	5.08045	330	3132	0.33333
GZMK	4	0.30898	3	3	5.488	1	0.15918	59.46667	5.58906	0.2	2	0.66667
TRIM22	6	0.46346	3	3	4.315	1	0.15918	58.81667	5.5721	0	0	1
MS4A1	3	0.30779	2	3	3.47	1	0.15918	55.86667	5.40257	4.31202	30	0.33333
PADI2	6	0.46346	3	3	3.785	1	0.13644	58.76905	5.52124	0	0	1
GIG25	3	0	1	3	4.062	2	0.13644	58.80238	5.5382	338.04722	2102	0
PRKG2	3	0.30779	2	3	1.81	1	0.13644	50.70238	5.0861	58.03551	266	0.33333
AQP8	3	0	1	3	1.915	1	0.15918	54.45	5.36866	244.03519	974	0
VLDLR	3	0	1	3	3.249	1	0.19101	58.36667	5.62296	33.07785	174	0
SLC17A4	4	0.30898	3	3	1.945	1	0.13644	52.64286	5.28954	131.49501	940	0.66667
SLC26A2	2	0.30779	2	2	1.234	1	0.13644	41.25952	4.43056	0	0	1
SLC16A1	2	0	1	2	1.281	1	0.15918	44.66667	4.72442	27.12472	162	0
SGK2	2	0	1	2	2.115	2	0.13644	52.20238	5.28389	37.01822	576	0
PHLPP2	2	0	1	2	1.496	1	0.13644	47.85238	4.91091	10.89267	50	0
VIPR1	2	0	1	2	2.264	2	0.13644	49.62857	5.04089	336	4058	0
MT1M	2	0.30779	2	2	1.155	1	0.13644	40.4119	4.33449	0	0	1
PIM2	2	0.30779	2	2	4.781	1	0.15918	62.5	5.77555	0	0	1
LPCAT1	2	0	1	2	1.568	1	0.13644	52.55238	5.32345	18.31819	70	0
SLC7A11	2	0	1	2	1.201	1	0.13644	42.65952	4.53228	329.92703	2152	0
PFKFB3	2	0	1	2	3.84	5	0.19101	62.68333	5.82076	115.72898	1182	0
KYNU	2	0	1	2	2.297	2	0.13644	53.44286	5.34605	615.56519	4144	0
PCK1	2	0.30779	2	2	1.15	1	0.01685	2	0.03371	0	0	1
PPARGC1A	2	0.30779	2	2	1.149	1	0.01685	2	0.03371	0	0	1
HMGCS2	2	0.30779	2	2	1.143	1	0.01685	2	0.03371	0	0	1
WARS	2	0.30779	2	2	2.585	1	0.13644	53.40952	5.3291	0	0	1
PDE6A	2	0	1	2	2.256	2	0.15918	50.75	5.19912	336	2190	0
DUOXA2	2	0.30779	2	2	2.439	1	0.13644	52.38571	5.27824	0	0	1
MXRA5	2	0.30779	2	2	2.717	1	0.13644	50.65238	5.13131	0	0	1
DAPP1	2	0.30779	2	2	1.791	1	0.13644	50.13571	5.0861	0	0	1
LAMP3	2	0.30779	2	2	3.999	1	0.15918	57.81667	5.5495	0	0	1
CA1	2	0	1	2	1.125	3	0.01685	2	0.05899	2	2	0
GREM1	2	0	1	2	2.373	1	0.15918	51.83333	5.26694	12.47356	58	0
TMEM37	1	0	1	1	1.227	1	0.11938	38.01786	4.09148	0	0	0
STC1	1	0	1	1	1.827	1	0.15918	50.53333	5.22738	0	0	0
STEAP4	1	0	1	1	1.112	1	0.11938	32.15476	3.21554	0	0	0
SLC23A1	1	0	1	1	1.103	1	0.15918	42.71667	4.61705	0	0	0
RHOU	1	0	1	1	1.795	1	0.13644	47.18571	4.89961	0	0	0
PHLDA1	1	0	1	1	1.64	1	0.13644	47.18571	4.89961	0	0	0
PCSK1	1	0	1	1	1.107	1	0.11938	32.15476	3.21554	0	0	0
OSMR	1	0	1	1	2.431	1	0.15918	51.48333	5.26694	0	0	0
LRRC19	1	0	1	1	1.09	1	0.13644	41.31905	4.45316	0	0	0
TNIP3	1	0	1	1	1.767	1	0.13644	46.87857	4.94482	0	0	0
TMEM56	1	0	1	1	1.067	1	0.01124	1	0.03371	0	0	0
HEPACAM2	1	0	1	1	1.067	1	0.01124	1	0.03371	0	0	0
TUBAL3	1	0	1	1	1.77	1	0.15918	50.38333	5.21608	0	0	0
FCRL5	1	0	1	1	1.477	1	0.13644	45.37857	4.78093	0	0	0
ENTPD5	1	0	1	1	1.105	1	0.13644	38.82143	4.24972	0	0	0
CKB	1	0	1	1	1.289	1	0.11938	42.98571	4.58879	0	0	0
IL13RA2	1	0	1	1	2.111	1	0.13644	50.38571	5.16522	0	0	0
SELENBP1	1	0	1	1	1.069	1	0.00843	1.5	0.05056	0	0	0
SLC4A4	1	0	1	1	1.062	1	0.00843	1.5	0.05056	0	0	0
BEST2	1	0	1	1	1.102	1	0.11938	34.375	3.58287	0	0	0
ADH1C	1	0	1	1	1.111	1	0.13644	38.07143	4.14234	0	0	0
LAX1	1	0	1	1	1.42	1	0.13644	46.17619	4.90526	0	0	0
RUNDC3B	1	0	1	1	1.26	1	0.13644	46.17619	4.90526	0	0	0
